# Supplementary material for: Distinct Genomic Landscape of Colorectal Mucinous Carcinoma Determined via Comprehensive Genomic Profiling: Steps to a New Treatment Strategy
Source: Front Oncol. 2021 May 7;11:603564. doi: 10.3389/fonc.2021.603564 (PMC8139246; doi:10.3389/fonc.2021.603564)
Supplement: Supplementary file 1 [file Table_1.xlsx]

## Sheet: Sheet1
MAPK	PI3K-Akt	TGFβ	Wnt	Cell cycle	Mismatch repair
PRKACA	EGF	INHBA	RSPO2	CCND1	PMS2
NF1	FGF1	BMPR1A	RNF43	CCND2	MLH1
EGF	FGF2	ACVR2A	GSK3B	CCND3	MSH6
FGF1	FGF3	TGFBR1	CTNNB1	CDK4	MSH2
FGF2	FGF4	TGFBR2	AXIN1	CDK6	MSH3
FGF3	FGF6	ACVR1B	AXIN2	RB1
FGF4	FGF7	SMAD2	APC	ABL1
FGF6	FGF9	SMAD3	CSNK1A1	HDAC1
FGF7	FGF10	SMAD4	TCF7L2	GSK3B
FGF9	FGF5	ID3	CREBBP	SMAD2
FGF10	FGF18	CREBBP	EP300	SMAD3
FGF5	FGF19	EP300	SMAD4	SMAD4
FGF18	FGF21	MYC	MYC	MYC
FGF19	FGF23	CDKN2B	JUN	CDKN2A
FGF21	IGF2	MAPK1	CCND1	CDKN2B
FGF23	PDGFB	RHOA	CCND2	CDKN2C
IGF2	CSF1	ROCK1	CCND3	CDKN1B
PDGFB	VEGFA	PPP2R1A	PRKACA	CDKN1A
CSF1	HGF		TP53	CCNE1
VEGFA	EGFR		RHOA	SKP2
HGF	ERBB2		ROCK2	YWHAE
EGFR	ERBB3		RAC1	WEE1
ERBB2	ERBB4		SMAD3	WEE2
ERBB3	FGFR1			STAG2
ERBB4	FGFR2			RAD21
FGFR1	FGFR3			ATR
FGFR2	FGFR4			ATM
FGFR3	NTRK1			TP53
FGFR4	NTRK2			CHEK1
NTRK1	IGF1R			CHEK2
NTRK2	PDGFRA			CREBBP
IGF1R	PDGFRB			EP300
PDGFRA	CSF1R			PRKDC
PDGFRB	KIT			MDM2
CSF1R	FLT3
KIT	FLT1
FLT3	FLT4
FLT1	KDR
FLT4	MET
KDR	TEK
MET	EPHA2
TEK	HRAS
EPHA2	KRAS
HRAS	NRAS
KRAS	RAF1
NRAS	MAP2K1
ARAF	MAP2K2
BRAF	MAPK1
RAF1	RAC1
MAP2K1	SYK
MAP2K2	IL7R
MAPK1	CSF3R
MKNK1	JAK1
MYC	JAK2
FOS	JAK3
TGFBR1	COL1A1
TGFBR2	PTK2
FAS	PIK3CA
RAC1	PIK3CD
CDC42	PIK3CB
DAXX	PIK3R1
MYD88	PIK3R2
PAK1	PIK3CG
MAP3K1	STK11
MAP3K13	TSC1
MAP2K4	TSC2
CRKL	MTOR
JUN	RPTOR
TP53	PKN1
AKT1	SGK1
AKT2	AKT1
AKT3	AKT2
MECOM	AKT3
RELA	MAGI2
RELB	PTEN
	PPP2R1A
	PPP2R2A
	HSP90AA1
