# Supplementary material for: Distinct Genomic Landscape of Colorectal Mucinous Carcinoma Determined via Comprehensive Genomic Profiling: Steps to a New Treatment Strategy
Source: Front Oncol. 2021 May 7;11:603564. doi: 10.3389/fonc.2021.603564 (PMC8139246; doi:10.3389/fonc.2021.603564)
Supplement: Supplementary file 2 [file Table_2.xlsx]

## Sheet: AC vs. AMC
genes	pvalue	AC	AMC
ABCB1	1	1.40421	1
ABCG2	1	0.100301	0
ABL1	0.264842	0.902708	2
ABL2	1	0.501505	0
ACACB	1	0.100301	0
ACSM2B	1	0.100301	0
ACTRT1	1	0.100301	0
ACVR1B	0.0203679	3.10933	8
ACVR2A	0.00151417	9.12738	20
ACVRL1	1	0.100301	0
ADAM29	0.542547	3.00903	4
ADAMTS2	1	0.100301	0
ADGRA2	0.36976	1.20361	2
AICDA	1	0.100301	0
AKT1	0.491565	2.20662	3
AKT2	0.385962	1.50451	0
AKT3	0.012	0.300903	3
ALK	0.790882	4.01204	3
ALOX12B	0.249508	0.200602	1
ALPI	1	0.100301	0
AMER1	0.0154565	8.22467	16
AMER3	1	0.100301	0
ANK1	1	0.100301	0
ANKRD13B	1	0.100301	0
ANO2	1	0.100301	0
ANP32D	1	0.100301	0
AOAH	1	0.100301	0
APC	0.00178768	75.1254	60
APEX1	1	0.200602	0
APOBEC3B	0.249508	0.200602	1
AQP3	1	0.200602	0
AR	0.533727	2.90873	4
ARAF	0.621788	1.30391	0
ARAP3	1	0.501505	0
ARFRP1	1	0.902708	1
ARHGAP31	1	0.100301	0
ARHGAP4	1	0.401204	0
ARHGAP6	1	0.401204	0
ARHGDIA	1	0.100301	0
ARHGEF10	0.300165	1.00301	2
ARHGEF17	0.0882281	0.902708	3
ARHGEF25	1	0.300903	0
ARHGEF3	1	0.401204	0
ARID1A	0.0272083	10.2307	18
ARID1B	0.00158686	4.01204	12
ARID2	0.18228	3.91174	7
ASXL1	0.013499	4.51354	11
ATAD2	1	0.100301	0
ATF1	1	0.702106	0
ATM	0.232727	7.32197	11
ATN1	1	0.100301	0
ATP1A2	1	0.100301	0
ATR	0.736041	2.50752	3
ATRX	0.518888	2.70812	4
AURKA	0.621788	1.30391	0
AURKB	0.437227	0.501505	1
AXIN1	0.004007	1.70512	7
AXIN2	0.822956	5.71715	6
AXL	0.0734259	1.40421	4
B2M	0.0889586	4.71414	9
BAP1	0.0612576	1.30391	4
BARD1	0.430071	1.80542	3
BASP1	1	0.100301	0
BBS5	1	0.100301	0
BCL2	1	0.200602	0
BCL2L1	0.385962	1.50451	0
BCL2L11	1	0.601805	0
BCL2L2	1	0.200602	0
BCL6	0.675887	1.60481	2
BCL7A	1	0.200602	0
BCOR	0.05363	3.61083	8
BCORL1	0.193823	2.60782	5
BCR	1	0.902708	0
BIRC3	1	0.601805	0
BIRC5	0.249508	0.200602	1
BLK	0.535708	0.702106	1
BLM	1	2.90873	3
BMPR1A	0.246654	1.60481	3
BMX	0.380496	0.401204	1
BRAF	0.00610411	6.11836	14
BRCA1	0.012325	2.20662	7
BRCA2	0.0430278	5.51655	11
BRD4	0.313621	2.40722	4
BRIP1	0.713351	2.10632	1
BTG1	1	0.200602	0
BTG2	1	0.100301	0
BTK	0.160523	0.601805	2
BTNL3	1	0.100301	0
C11orf52	1	0.100301	0
C12orf77	1	0.100301	0
C14orf159	1	0.100301	0
C6orf118	1	0.100301	0
C7orf66	1	0.100301	0
CALR	1	0.200602	0
CAMTA1	0.474893	2.10632	3
CARD11	0.436262	4.21264	6
CASP8	0.00630905	3.61083	10
CATSPERD	1	0.100301	0
CBFB	1	0.501505	0
CBL	0.615827	1.20361	0
CBY1	1	0.100301	0
CCDC6	1	0.200602	0
CCDC94	1	0.100301	0
CCND1	1	0.902708	1
CCND2	0.421199	4.01204	2
CCND3	0.0882281	0.902708	3
CCNE1	0.615827	1.20361	0
CD1A	0.48881	0.601805	1
CD1B	1	0.300903	0
CD1C	0.318108	0.300903	1
CD1D	1	0.100301	0
CD1E	1	0.401204	0
CD22	0.174081	0.100301	1
CD274	1	0.702106	0
CD36	1	0.601805	0
CD70	1	0	0
CD74	0.174081	0.100301	1
CD79A	1	0.100301	0
CD79B	0.318108	0.300903	1
CDC42	1	0	0
CDC73	0.406762	1.90572	0
CDH1	0.0415284	2.30692	6
CDH18	1	0.100301	0
CDK12	1	3.10933	3
CDK4	1	0.702106	0
CDK6	0.160523	0.601805	2
CDK8	1	3.51053	3
CDKN1A	0.00183894	0.300903	4
CDKN1B	1	1.10331	1
CDKN2A	0.169911	2.30692	5
CDKN2B	1	0.902708	1
CDKN2C	1	0.100301	0
CDYL2	1	0.100301	0
CEACAM3	1	0.200602	0
CEACAM5	1	0.100301	0
CEBPA	1	0.501505	0
CEP290	1	0.100301	0
CFTR	0.139846	3.10933	6
CHD2	0.11257	2.70812	6
CHD4	1	4.21264	4
CHD8	1	0.100301	0
CHEK1	0.127727	0.501505	2
CHEK2	0.417592	1.70512	3
CIC	0.0574011	3.71113	8
CKAP4	1	0.100301	0
CLDN16	1	0.100301	0
CLDN18	0.0911577	0	1
CNTNAP3	1	0.100301	0
COL11A1	1	0.100301	0
COL1A1	0.248308	2.10632	0
COL4A1	1	0.100301	0
COL6A3	1	0.100301	0
CPQ	1	0.100301	0
CPZ	1	0.100301	0
CRBN	0.249508	0.200602	1
CREB3L1	0.621788	1.30391	0
CREB3L2	1	0.300903	0
CREBBP	0.00445202	4.01204	11
CRKL	1	0.501505	0
CRLF2	1	0.802407	0
CSF1	1	0.200602	0
CSF1R	1	1.00301	1
CSF3R	0.127727	0.501505	2
CSK	0.0549706	0.702106	3
CSNK1A1	1	0.401204	0
CTCF	0.0799847	2.10632	5
CTLA4	0.318108	0.300903	1
CTNNA1	1	1.50451	1
CTNNA2	1	0.100301	0
CTNNB1	0.33873	8.02407	11
CUL3	0.300165	1.00301	2
CUL4A	1	0.902708	0
CXCR2	1	0.100301	0
CXCR4	1	0.501505	0
CYLD	0.612519	1.10331	0
CYP17A1	0.578343	0.802407	1
CYP2D6	0.612447	1.00301	0
DAAM2	1	0.100301	0
DAXX	0.300165	1.00301	2
DCAF4L2	1	0.100301	0
DDR1	0.335219	1.10331	2
DDR2	0.11654	1.70512	4
DEF6	1	0.200602	0
DICER1	0.749403	2.70812	3
DIRAS3	1	0.100301	0
DIS3	1	0.300903	0
DLC1	0.300165	1.00301	2
DNMT3A	0.00817031	2.00602	7
DNMT3B	0.335219	1.10331	2
DOT1L	0.266609	2.00602	4
DPYD	0.725007	2.30692	3
DSCR3	1	0.100301	0
DUXA	1	0.100301	0
DYNC1I1	1	0.100301	0
ECT2	1	0.200602	0
EED	0.249508	0.200602	1
EFHC2	1	0.100301	0
EGF	0.00816491	1.00301	5
EGFR	0.421069	4.11234	2
EMSY	0.612447	1.00301	0
ENPP2	1	0.100301	0
EP300	0.15	4.71414	8
EPB41L4A	1	0.100301	0
EPCAM	1	0.601805	0
EPHA2	1	0.601805	0
EPHA3	0.0271285	3.30993	8
EPHA5	0.509641	6.31896	4
EPHA6	0.024419	0.902708	4
EPHA7	0.115697	4.41324	1
EPHA8	0.264842	0.902708	2
EPHB1	0.0665325	3.91174	8
EPHB4	1	0.601805	0
ERBB2	0.508331	6.01805	4
ERBB3	0.0230156	4.31294	10
ERBB4	0.132114	4.41324	8
ERCC1	1	0.501505	0
ERCC4	0.36976	1.20361	2
ERCC5	1	0.100301	0
ERG	1	1.00301	1
ERRFI1	0.300165	1.00301	2
ESR1	0.77155	3.41023	4
ETV1	0.149849	1.20361	3
ETV4	0.174081	0.100301	1
ETV5	1	0.902708	0
ETV6	0.150204	1.90572	4
EWSR1	0.578343	0.802407	1
EZH2	0.612447	1.00301	0
EZR	0.0685598	0.300903	2
FAM110B	1	0.100301	0
FAM135B	0.77155	3.41023	4
FAM46C	0.48881	0.601805	1
FAM47A	1	0.100301	0
FAM90A1	1	0.100301	0
FANCA	0.29994	2.30692	4
FANCC	1	1.10331	1
FANCD2	0.335219	1.10331	2
FANCE	0.380496	0.401204	1
FANCF	0.380496	0.401204	1
FANCG	0.0293405	0.501505	3
FANCL	0.160523	0.601805	2
FANCM	0.158814	3.30993	6
FARP1	1	0.702106	0
FAS	0.535708	0.702106	1
FAT1	0.0170009	4.81444	11
FAT3	0.460524	8.72618	11
FAT4	0.0316182	10.6319	18
FBXO31	0.318108	0.300903	1
FBXW7	0.016751	16.0481	26
FCRL5	1	0.100301	0
FEN1	1	0.401204	0
FEV	1	0.100301	0
FGF10	1	0.501505	0
FGF12	0.335219	1.10331	2
FGF14	0.615827	1.20361	0
FGF18	1	0.300903	0
FGF19	0.535708	0.702106	1
FGF2	1	0.100301	0
FGF21	0.174081	0.100301	1
FGF23	0.0175213	4.71414	0
FGF3	1	1.70512	1
FGF4	1	1.00301	1
FGF5	0.318108	0.300903	1
FGF6	0.115686	4.51354	1
FGF7	1	0.401204	0
FGF9	1	1.00301	1
FGFR1	1	4.21264	4
FGFR2	0.28744	2.20662	4
FGFR3	0.300165	1.00301	2
FGFR4	0.0508521	1.80542	5
FGR	1	0.902708	0
FH	1	0.702106	0
FLCN	0.184602	2.50752	5
FLI1	0.0088875	0.601805	4
FLNC	1	0.100301	0
FLT1	0.647371	5.71715	4
FLT3	1	5.81745	5
FLT4	0.184602	2.50752	5
FN1	1	0.100301	0
FOS	0.612519	1.10331	0
FOXL2	0.127727	0.501505	2
FOXO1	1	1.40421	1
FOXP1	0.29994	2.30692	4
FRAS1	1	0.100301	0
FRS2	1	0.300903	0
FSCN2	1	0.100301	0
FUBP1	1	0.300903	0
FUS	0.380496	0.401204	1
FYN	1	0.902708	1
FZD9	1	0.100301	0
GABRA6	0.0318418	1.00301	4
GATA1	0.639706	1.30391	2
GATA2	0.535708	0.702106	1
GATA3	0.0110295	1.10331	5
GATA4	0.36976	1.20361	2
GATA6	0.0549706	0.702106	3
GID4	0.380496	0.401204	1
GLI1	0.730183	2.40722	3
GLI2	0.227929	2.90873	5
GLI3	0.491184	5.41625	7
GNA11	0.335219	1.10331	2
GNA13	1	0.601805	0
GNAQ	0.0196208	0.401204	3
GNAS	0.503238	5.61685	7
GOLGA7B	1	0.100301	0
GOLGA8J	1	0.100301	0
GRIA1	1	0.100301	0
GRIN2A	1	4.51354	4
GRIN2B	1	0.100301	0
GRM3	0.0716273	3.00903	7
GSK3B	0.578343	0.802407	1
H3F3A	0.380496	0.401204	1
HAPLN4	1	0.100301	0
HCAR2	1	0.100301	0
HCK	0.702955	1.80542	2
HCRTR2	1	0.100301	0
HDAC1	1	0.501505	0
HDAC9	1	2.80843	2
HGF	0.430071	1.80542	3
HMGA2	1	0.300903	0
HNF1A	0.0508521	1.80542	5
HOXC9	1	0.100301	0
HRAS	0.318108	0.300903	1
HRNR	1	0.100301	0
HSD17B6	1	0.100301	0
HSD3B1	1	0.200602	0
HSP90AA1	1	0.702106	0
HTATIP2	1	0.601805	0
HYDIN	1	0.100301	0
IDH1	0.621788	1.30391	0
IDH2	0.160523	0.601805	2
IGF1R	0.19674	1.40421	3
IGF2	1	1.50451	1
IKBKE	0.00269067	0.702106	5
IKZF1	1	1.60481	1
IL17RD	1	0.100301	0
IL7R	1	1.40421	1
INHBA	0.65085	1.40421	2
INPP4B	0.172831	1.30391	3
IRF1	1	0.100301	0
IRF2	0.19674	1.40421	3
IRF4	0.107371	1.00301	3
IRS2	0.0248764	2.60782	7
IRS4	1	0.100301	0
ITK	1	1.10331	1
JAK1	1	3.00903	3
JAK2	0.0508521	1.80542	5
JAK3	1	1.90572	1
JUN	0.48881	0.601805	1
KAT6A	0.442088	4.31294	6
KCNA4	1	0.100301	0
KCNJ6	1	0.100301	0
KDM5A	0.0422559	3.81143	0
KDM5B	0.12797	1.10331	3
KDM5C	0.730183	2.40722	3
KDM6A	0.0734259	1.40421	4
KDR	0.542547	3.00903	4
KEAP1	0.0404516	1.10331	4
KEL	1	1.80542	1
KIAA1211L	1	0.100301	0
KIF26B	1	0.100301	0
KIF2B	1	0.100301	0
KIF5B	1	0.100301	0
KIT	1	2.20662	2
KL	1	0.100301	0
KLHL6	0.221403	1.50451	3
KMT2A	0.193823	2.60782	5
KMT2C	0.0164562	6.92076	14
KMT2D	0.00172229	6.41926	16
KRAS	0.00107435	48.6459	66
LCK	0.48881	0.601805	1
LIMK1	0.194631	0.702106	2
LMO1	1	0.200602	0
LRP1	0.00847019	4.81444	12
LRP1B	1	12.2367	12
LRP2	0.284539	6.21866	9
LRRC3B	1	0.100301	0
LRRC7	1	0.100301	0
LTK	0.174081	0.100301	1
LYN	1	0.601805	0
LZTR1	0.227929	2.90873	5
MACC1	0.380496	0.401204	1
MAF	0.249508	0.200602	1
MAGEB18	1	0.100301	0
MAGI2	0.352668	3.10933	1
MAMDC4	1	0.100301	0
MAP2K1	0.714672	2.20662	1
MAP2K2	0.127727	0.501505	2
MAP2K4	0.343942	2.60782	4
MAP3K1	0.313621	2.40722	4
MAP3K13	0.578343	0.802407	1
MAP3K4	1	0.100301	0
MAP4K5	0.0549706	0.702106	3
MAPK1	1	0.401204	0
MCF2L	1	1.70512	1
MCL1	1	1.30391	1
MDM2	0.174081	0.100301	1
MDM4	0.0685598	0.300903	2
MECOM	0.0293405	0.501505	3
MED12	0.762252	3.20963	2
MEN1	1	1.40421	1
MERTK	0.535708	0.702106	1
MEST	1	0.100301	0
MET	0.28744	2.20662	4
MEX3C	1	0.100301	0
MGMT	1	0.501505	0
MITF	0.246654	1.60481	3
MLH1	0.402387	3.51053	5
MMP25	1	0.100301	0
MNX1	1	0.100301	0
MOXD1	1	0.100301	0
MPL	0.48881	0.601805	1
MR1	1	0.200602	0
MRE11	0.11257	2.70812	6
MS4A1	0.437227	0.501505	1
MSH2	0.266609	2.00602	4
MSH3	0.101119	1.60481	4
MSH6	0.131629	3.00903	6
MST1R	0.300165	1.00301	2
MTAP	1	0.501505	0
MTG1	1	0.100301	0
MTOR	0.562443	3.20963	4
MUC16	0.0392742	4.11234	9
MUTYH	0.578343	0.802407	1
MYB	0.621788	1.30391	0
MYBPC1	1	0.100301	0
MYC	0.761441	3.00903	2
MYCL	0.318108	0.300903	1
MYCN	0.437227	0.501505	1
MYD88	0.174081	0.100301	1
MYF5	1	0.100301	0
MYH11	0.221403	1.50451	3
MYH3	1	0.100301	0
MYO1H	1	0.100301	0
MYO7B	1	0.100301	0
MYOD1	0.612447	1.00301	0
NAB2	1	0.200602	0
NALCN	1	0.100301	0
NBN	0.00064991	2.00602	9
NCF2	1	0.100301	0
NCKAP5	1	0.100301	0
NCOA2	0.689271	1.70512	2
NCOR1	0.421069	4.11234	2
NEK11	0.0707096	0.802407	3
NET1	1	0.401204	0
NF1	0.0889586	4.71414	9
NF2	0.612447	1.00301	0
NFE2L2	0.300165	1.00301	2
NFIB	0.127727	0.501505	2
NFKBIA	1	0.100301	0
NKX2-1	0.0293405	0.501505	3
NOTCH1	0.071887	4.01204	8
NOTCH2	0.0178282	2.40722	7
NOTCH3	0.031913	3.81143	9
NOTCH4	0.742479	2.60782	3
NPM1	0.249508	0.200602	1
NPM3	1	0.100301	0
NR4A3	1	1.50451	1
NRAS	0.570204	3.61083	2
NRG1	0.749403	2.70812	3
NRG3	0.503718	2.60782	1
NSD1	0.542547	3.00903	4
NSD2	0.0707096	0.802407	3
NT5C2	0.249508	0.200602	1
NTHL1	0.249508	0.200602	1
NTRK1	0.689271	1.70512	2
NTRK2	0.264842	0.902708	2
NTRK3	0.227929	2.90873	5
NUP88	1	0.200602	0
NUP93	0.335219	1.10331	2
NUP98	1	0.100301	0
NUTM1	1	0.300903	0
NXF2	1	0.100301	0
OBSCN	0.797861	4.41324	5
OR1Q1	1	0.100301	0
OR2A5	1	0.100301	0
OR4K15	1	0.100301	0
OR51I2	1	0.100301	0
OR8K3	1	0.100301	0
OTOA	1	0.100301	0
PAK1	1	0.300903	0
PAK3	0.0707096	0.802407	3
PALB2	0.0597328	1.90572	5
PARK2	1	1.20361	1
PARP1	0.0612576	1.30391	4
PARP2	0.48881	0.601805	1
PARP3	0.380496	0.401204	1
PARP4	0.36976	1.20361	2
PAX3	0.437227	0.501505	1
PAX5	0.713351	2.10632	1
PAX7	1	0.100301	0
PBRM1	0.0302201	3.71113	9
PBX1	1	0.300903	0
PCBP1	1	0.100301	0
PCDH17	1	0.200602	0
PCDHA2	1	0.100301	0
PCDHB3	1	0.100301	0
PCDHB8	1	0.100301	0
PCDHGB3	1	0.200602	0
PDCD1	0.127727	0.501505	2
PDCD1LG2	1	0.200602	0
PDGFB	1	0.300903	0
PDGFRA	1	2.40722	2
PDGFRB	0.391208	1.70512	0
PDK1	1	0.200602	0
PDLIM5	1	0.100301	0
PDXK	1	0.100301	0
PGAP2	1	0.100301	0
PHF21B	1	0.100301	0
PHF6	0.318108	0.300903	1
PIK3C2B	1	0.902708	0
PIK3C2G	0.36976	1.20361	2
PIK3C3	1	0.200602	0
PIK3CA	0.00848465	19.1575	31
PIK3CB	0.639706	1.30391	2
PIK3CD	0.385962	1.50451	0
PIK3CG	0.571162	3.71113	2
PIK3R1	0.503238	5.61685	7
PIK3R2	0.107371	1.00301	3
PIM1	1	0.100301	0
PKD2	0.127727	0.501505	2
PKN1	0.48881	0.601805	1
PLA2G1B	1	0.100301	0
PLCG2	1	3.91174	4
PML	0.00025652	0.300903	5
PMPCB	1	0.100301	0
PMS2	0.385962	1.50451	0
POLB	1	2.80843	2
POLD1	0.176602	2.40722	5
POLE	0.209372	4.31294	7
POTEH	1	0.100301	0
PPARG	1	0	0
PPP2R1A	0.132926	1.80542	4
PPP2R2A	1	0.200602	0
PRDM1	0.65085	1.40421	2
PREX2	0.579774	3.71113	5
PRKACA	0.437227	0.501505	1
PRKAR1A	0.639706	1.30391	2
PRKCI	0.264842	0.902708	2
PRKDC	0.0354863	2.20662	6
PROKR2	1	0.100301	0
PRPF38B	1	0.200602	0
PRSS1	0.0612576	1.30391	4
PRSS8	0.437227	0.501505	1
PTCH1	0.123631	4.21264	8
PTEN	0.0126803	6.51956	14
PTK2	1	1.60481	1
PTK6	0.612447	1.00301	0
PTPN11	0.612519	1.10331	0
PTPRO	1	0.702106	0
QKI	0.0549706	0.702106	3
RAB5C	1	0.100301	0
RAC1	0.615827	1.20361	0
RAD17	1	0.100301	0
RAD21	1	0.401204	0
RAD50	0.402387	3.51053	5
RAD51	1	0.100301	0
RAD51B	1	0.802407	0
RAD51C	1	0.501505	0
RAD51D	1	0.300903	0
RAD52	0.779236	3.61083	4
RAD54B	0.612519	1.10331	0
RAD54L	1	0.902708	1
RAF1	0.397864	1.80542	0
RANBP2	1	2.60782	2
RAP1GAP	1	0.100301	0
RARA	0.65085	1.40421	2
RB1	0.193823	2.60782	5
RBM10	0.571162	3.71113	2
RBP2	1	0.100301	0
RC3H1	1	0.100301	0
RECQL	0.00122045	1.30391	7
RECQL4	1	0.501505	0
REL	0.621788	1.30391	0
RELA	0.0685598	0.300903	2
RELB	0.0196208	0.401204	3
RET	0.357721	3.30993	1
REV3L	0.335219	1.10331	2
RHBDF2	1	0.702106	0
RHOA	1	0.100301	0
RHPN1	1	0.100301	0
RICTOR	0.730183	2.40722	3
RIOK2	1	0.100301	0
RIT1	0.380496	0.401204	1
RNF43	0.00435956	9.12738	19
ROCK1	1	1.60481	1
ROCK2	0.264842	0.902708	2
ROS1	0.11257	2.70812	6
RPTOR	0.430071	1.80542	3
RSPO2	0.0685598	0.300903	2
RUNX1	1	1.90572	1
RUNX1T1	0.259657	3.51053	6
RXRA	1	0.902708	1
SBK2	1	0.100301	0
SCN5A	1	0.100301	0
SDC4	1	0.601805	0
SDHA	1	1.80542	1
SDHB	0.0437053	0.200602	2
SDHC	0.249508	0.200602	1
SDHD	1	0.501505	0
SETBP1	0.0415284	2.30692	6
SETD2	0.615244	4.71414	3
SF3B1	0.689271	1.70512	2
SGK1	0.249508	0.200602	1
SH2B3	1	0.100301	0
SHANK1	1	0.100301	0
SIK1	1	0.100301	0
SKP2	1	0.100301	0
SLC34A2	0.318108	0.300903	1
SLC6A2	0.612447	1.00301	0
SLIT2	1	3.91174	4
SMAD2	0.768391	3.30993	4
SMAD3	0.0716273	3.00903	7
SMAD4	0.0124776	19.0572	30
SMARCA4	0.362547	5.51655	8
SMARCB1	0.443937	1.90572	3
SMARCD1	0.639706	1.30391	2
SMO	0.107371	1.00301	3
SMPD3	1	0.100301	0
SNAP91	1	0.100301	0
SNCAIP	1	1.10331	1
SND1	1	1.20361	1
SOCS1	0.318108	0.300903	1
SORCS1	1	0.100301	0
SOX10	0.160523	0.601805	2
SOX2	0.318108	0.300903	1
SOX9	0.0389734	9.92979	17
SPATA17	1	0.100301	0
SPEN	0.341249	4.91474	7
SPINK1	1	0.200602	0
SPOP	0.174081	0.100301	1
SPRYD3	1	0.100301	0
SPTA1	1	8.12437	8
SRC	0.0404516	1.10331	4
SRGAP1	1	0.702106	0
SRMS	0.621788	1.30391	0
SRSF2	0.249508	0.200602	1
SS18	1	0.401204	0
SSC4D	1	0.100301	0
SSX1	1	0.300903	0
STAG2	1	1.40421	1
STAT3	0.107371	1.00301	3
STAT4	0.48881	0.601805	1
STAT6	0.437227	0.501505	1
STK11	0.0129998	0.702106	4
STK24	1	1.60481	1
STX11	1	0.100301	0
SUFU	0.0549706	0.702106	3
SUZ12	0.127727	0.501505	2
SYK	0.229546	0.802407	2
SYNPO2	1	0.100301	0
TAB3	1	0.100301	0
TAF1	0.714672	2.20662	1
TAX1BP1	1	0.100301	0
TBCD	1	0.100301	0
TBX3	0.28744	2.20662	4
TCF3	0.0088875	0.601805	4
TCF7L2	0.297556	14.1424	18
TECTA	1	0.100301	0
TEK	1	1.50451	1
TENM3	1	0.100301	0
TERT	0.783666	3.71113	4
TET1	1	3.61083	3
TET2	0.164619	2.70812	0
TET3	0.28744	2.20662	4
TFE3	0.335219	1.10331	2
TFEB	0.437227	0.501505	1
TG	1	0.100301	0
TGFBR1	0.0428041	1.70512	5
TGFBR2	4.53e-05	6.82046	20
THOC3	1	0.100301	0
TIE1	3.93e-05	1.60481	10
TIFAB	1	0.100301	0
TIPARP	0.535708	0.702106	1
TLX1	0.0911577	0	1
TMEM132D	1	0.100301	0
TMEM132E	1	0.100301	0
TMPRSS2	0.578343	0.802407	1
TNFAIP3	1	1.10331	1
TNFRSF14	0.318108	0.300903	1
TNFRSF8	1	0.100301	0
TNFSF11	0.437227	0.501505	1
TNFSF13B	1	1.00301	1
TNK2	0.276275	2.10632	4
TOP1	0.158043	2.40722	0
TOP2A	0.430071	1.80542	3
TP53	2.49e-07	79.5386	55
TP63	0.0913347	2.20662	5
TPI1	1	0.100301	0
TRAF7	0.437227	0.501505	1
TRIO	1	1.10331	1
TSC1	0.035581	1.60481	5
TSC2	0.131629	3.00903	6
TSHR	0.763692	3.30993	2
TSPAN31	1	0.401204	0
TTN	1	0.100301	0
TXNRD1	1	0.100301	0
TYK2	0.264842	0.902708	2
TYRO3	0.174081	0.100301	1
U2AF1	1	0.200602	0
UGT1A1	1	0.401204	0
UGT2B7	1	0.100301	0
UMPS	1	0.100301	0
UNC80	1	0.100301	0
USP6	0.535708	0.702106	1
VAX2	1	0.100301	0
VEGFA	0.172831	1.30391	3
VGLL3	0.160523	0.601805	2
VHL	0.0293405	0.501505	3
WDR91	1	0.100301	0
WEE1	1	0.501505	0
WEE2	0.578343	0.802407	1
WISP3	0.194631	0.702106	2
WNT9B	1	0.100301	0
WRN	0.437227	0.501505	1
WT1	0.172831	1.30391	3
XIAP	0.535708	0.702106	1
XPO1	1	1.30391	1
XRCC2	0.174081	0.100301	1
XRCC3	0.380496	0.401204	1
YAP1	1	0.300903	0
YES1	0.12797	1.10331	3
YWHAE	0.318108	0.300903	1
ZBTB16	1	0.100301	0
ZBTB2	0.380496	0.401204	1
ZC3H13	1	0.100301	0
ZNF217	1	2.30692	2
ZNF599	1	0.100301	0
ZNF703	1	0.802407	0
ZNF707	1	0.100301	0
ZNF750	0.48881	0.601805	1
ZNF804A	1	0.100301	0
ZNF839	1	0.100301	0
ZRSR2	0.194631	0.702106	2

## Sheet: AC vs. MC
genes	pvalue	AC	MC
ABCB1	0.0565373	1.40421	3.87597
ABCG2	1	0.100301	0
ABL1	0.364757	0.902708	1.55039
ABL2	0.518951	0.501505	0.775194
ACACB	1	0.100301	0
ACSM2B	1	0.100301	0
ACTRT1	1	0.100301	0
ACVR1B	0.0759517	3.10933	6.20155
ACVR2A	5.52e-09	9.12738	28.6822
ACVRL1	1	0.100301	0
ADAM29	0.290597	3.00903	4.65116
ADAMTS2	1	0.100301	0
ADGRA2	0.669374	1.20361	1.55039
AICDA	1	0.100301	0
AKT1	0.224291	2.20662	3.87597
AKT2	1	1.50451	0.775194
AKT3	0.385776	0.300903	0.775194
ALK	0.0383535	4.01204	8.52713
ALOX12B	0.0669229	0.200602	1.55039
ALPI	1	0.100301	0
AMER1	0.615264	8.22467	9.30233
AMER3	1	0.100301	0
ANK1	1	0.100301	0
ANKRD13B	1	0.100301	0
ANO2	1	0.100301	0
ANP32D	1	0.100301	0
AOAH	1	0.100301	0
APC	1.33e-10	75.1254	46.5116
APEX1	0.0669229	0.200602	1.55039
APOBEC3B	1	0.200602	0
AQP3	0.306063	0.200602	0.775194
AR	0.278647	2.90873	4.65116
ARAF	0.686534	1.30391	1.55039
ARAP3	0.186512	0.501505	1.55039
ARFRP1	0.608943	0.902708	0
ARHGAP31	1	0.100301	0
ARHGAP4	0.456395	0.401204	0.775194
ARHGAP6	0.143616	0.401204	1.55039
ARHGDIA	1	0.100301	0
ARHGEF10	0.00611154	1.00301	4.65116
ARHGEF17	0.0516467	0.902708	3.10078
ARHGEF25	1	0.300903	0
ARHGEF3	1	0.401204	0
ARID1A	0.00439787	10.2307	19.3798
ARID1B	0.809988	4.01204	3.10078
ARID2	0.00550407	3.91174	10.0775
ASXL1	0.00125767	4.51354	12.4031
ATAD2	1	0.100301	0
ATF1	1	0.702106	0
ATM	0.00333351	7.32197	15.5039
ATN1	1	0.100301	0
ATP1A2	1	0.100301	0
ATR	4.14e-05	2.50752	10.8527
ATRX	0.002318	2.70812	8.52713
AURKA	0.415239	1.30391	2.32558
AURKB	1	0.501505	0
AXIN1	0.288738	1.70512	3.10078
AXIN2	0.00704099	5.71715	12.4031
AXL	0.0565373	1.40421	3.87597
B2M	0.00322123	4.71414	11.6279
BAP1	0.0457328	1.30391	3.87597
BARD1	0.0474952	1.80542	4.65116
BASP1	1	0.100301	0
BBS5	1	0.100301	0
BCL2	0.0669229	0.200602	1.55039
BCL2L1	0.241626	1.50451	0
BCL2L11	1	0.601805	0
BCL2L2	0.306063	0.200602	0.775194
BCL6	0.0111741	1.60481	5.42636
BCL7A	0.306063	0.200602	0.775194
BCOR	0.618419	3.61083	4.65116
BCORL1	0.251559	2.60782	4.65116
BCR	0.00421032	0.902708	4.65116
BIRC3	0.574357	0.601805	0.775194
BIRC5	1	0.200602	0
BLK	0.0965702	0.702106	2.32558
BLM	0.0320649	2.90873	6.97674
BMPR1A	0.0318861	1.60481	4.65116
BMX	0.143616	0.401204	1.55039
BRAF	0.00042759	6.11836	15.5039
BRCA1	0.0156993	2.20662	6.20155
BRCA2	0.00090861	5.51655	13.9535
BRD4	0.0231427	2.40722	6.20155
BRIP1	0.208722	2.10632	3.87597
BTG1	0.306063	0.200602	0.775194
BTG2	1	0.100301	0
BTK	1	0.601805	0
BTNL3	1	0.100301	0
C11orf52	1	0.100301	0
C12orf77	1	0.100301	0
C14orf159	1	0.100301	0
C6orf118	1	0.100301	0
C7orf66	1	0.100301	0
CALR	0.0669229	0.200602	1.55039
CAMTA1	0.208722	2.10632	3.87597
CARD11	0.81602	4.21264	4.65116
CASP8	1	3.61083	3.10078
CATSPERD	1	0.100301	0
CBFB	0.0130998	0.501505	3.10078
CBL	0.401101	1.20361	2.32558
CBY1	1	0.100301	0
CCDC6	1	0.200602	0
CCDC94	1	0.100301	0
CCND1	1	0.902708	0.775194
CCND2	0.640851	4.01204	4.65116
CCND3	0.149711	0.902708	2.32558
CCNE1	0.669374	1.20361	1.55039
CD1A	0.0735756	0.601805	2.32558
CD1B	0.385776	0.300903	0.775194
CD1C	1	0.300903	0
CD1D	1	0.100301	0
CD1E	0.00797881	0.401204	3.10078
CD22	0.0361592	0.100301	1.55039
CD274	1	0.702106	0.775194
CD36	1	0.601805	0
CD70	0.114565	0	0.775194
CD74	1	0.100301	0
CD79A	0.216095	0.100301	0.775194
CD79B	1	0.300903	0
CDC42	0.114565	0	0.775194
CDC73	0.00802339	1.90572	6.20155
CDH1	0.0715099	2.30692	5.42636
CDH18	1	0.100301	0
CDK12	0.595066	3.10933	3.87597
CDK4	1	0.702106	0
CDK6	0.574357	0.601805	0.775194
CDK8	0.457823	3.51053	4.65116
CDKN1A	0.103298	0.300903	1.55039
CDKN1B	0.0823821	1.10331	3.10078
CDKN2A	0.359336	2.30692	3.87597
CDKN2B	1	0.902708	0.775194
CDKN2C	0.216095	0.100301	0.775194
CDYL2	1	0.100301	0
CEACAM3	0.0123598	0.200602	2.32558
CEACAM5	1	0.100301	0
CEBPA	1	0.501505	0
CEP290	1	0.100301	0
CFTR	0.0198383	3.10933	7.75194
CHD2	0.0516995	2.70812	6.20155
CHD4	0.00773112	4.21264	10.0775
CHD8	1	0.100301	0
CHEK1	0.00286704	0.501505	3.87597
CHEK2	0.288738	1.70512	3.10078
CIC	0.00037522	3.71113	11.6279
CKAP4	1	0.100301	0
CLDN16	1	0.100301	0
CLDN18	0.114565	0	0.775194
CNTNAP3	1	0.100301	0
COL11A1	1	0.100301	0
COL1A1	0.114447	2.10632	4.65116
COL4A1	1	0.100301	0
COL6A3	1	0.100301	0
CPQ	1	0.100301	0
CPZ	1	0.100301	0
CRBN	0.0669229	0.200602	1.55039
CREB3L1	0.415239	1.30391	2.32558
CREB3L2	0.385776	0.300903	0.775194
CREBBP	0.0383535	4.01204	8.52713
CRKL	0.518951	0.501505	0.775194
CRLF2	0.60745	0.802407	0
CSF1	1	0.200602	0
CSF1R	0.0660788	1.00301	3.10078
CSF3R	1	0.501505	0
CSK	0.0965702	0.702106	2.32558
CSNK1A1	0.0363777	0.401204	2.32558
CTCF	0.00045777	2.10632	8.52713
CTLA4	0.103298	0.300903	1.55039
CTNNA1	0.26129	1.50451	3.10078
CTNNA2	1	0.100301	0
CTNNB1	0.0955385	8.02407	12.4031
CUL3	0.17913	1.00301	2.32558
CUL4A	0.364757	0.902708	1.55039
CXCR2	1	0.100301	0
CXCR4	1	0.501505	0
CYLD	0.00857051	1.10331	4.65116
CYP17A1	0.60745	0.802407	0
CYP2D6	1	1.00301	0.775194
DAAM2	1	0.100301	0
DAXX	0.0212446	1.00301	3.87597
DCAF4L2	1	0.100301	0
DDR1	0.209962	1.10331	2.32558
DDR2	0.0969696	1.70512	3.87597
DEF6	1	0.200602	0
DICER1	0.00079445	2.70812	9.30233
DIRAS3	1	0.100301	0
DIS3	0.00012721	0.300903	4.65116
DLC1	0.00160343	1.00301	5.42636
DNMT3A	0.0273497	2.00602	5.42636
DNMT3B	0.0823821	1.10331	3.10078
DOT1L	0.194725	2.00602	3.87597
DPYD	0.539417	2.30692	3.10078
DSCR3	1	0.100301	0
DUXA	1	0.100301	0
DYNC1I1	1	0.100301	0
ECT2	4.68e-05	0.200602	4.65116
EED	1	0.200602	0
EFHC2	1	0.100301	0
EGF	0.0660788	1.00301	3.10078
EGFR	0.485258	4.11234	5.42636
EMSY	1	1.00301	0.775194
ENPP2	1	0.100301	0
EP300	0.0110179	4.71414	10.8527
EPB41L4A	1	0.100301	0
EPCAM	1	0.601805	0
EPHA2	0.0735756	0.601805	2.32558
EPHA3	0.793773	3.30993	3.87597
EPHA5	0.566955	6.31896	7.75194
EPHA6	0.0516467	0.902708	3.10078
EPHA7	0.650505	4.41324	5.42636
EPHA8	1	0.902708	0.775194
EPHB1	0.0232862	3.91174	8.52713
EPHB4	0.574357	0.601805	0.775194
ERBB2	0.423436	6.01805	3.87597
ERBB3	0.0463893	4.31294	8.52713
ERBB4	0.0280168	4.41324	9.30233
ERCC1	0.186512	0.501505	1.55039
ERCC4	0.669374	1.20361	1.55039
ERCC5	1	0.100301	0
ERG	0.0212446	1.00301	3.87597
ERRFI1	1	1.00301	0.775194
ESR1	0.447967	3.41023	4.65116
ETV1	0.669374	1.20361	1.55039
ETV4	0.216095	0.100301	0.775194
ETV5	1	0.902708	0.775194
ETV6	0.182474	1.90572	3.87597
EWSR1	0.122068	0.802407	2.32558
EZH2	0.638209	1.00301	1.55039
EZR	1	0.300903	0
FAM110B	1	0.100301	0
FAM135B	0.0265736	3.41023	7.75194
FAM46C	0.230876	0.601805	1.55039
FAM47A	1	0.100301	0
FAM90A1	1	0.100301	0
FANCA	0.539417	2.30692	3.10078
FANCC	0.653094	1.10331	1.55039
FANCD2	0.00857051	1.10331	4.65116
FANCE	0.00797881	0.401204	3.10078
FANCF	1	0.401204	0
FANCG	0.186512	0.501505	1.55039
FANCL	0.574357	0.601805	0.775194
FANCM	0.0238932	3.30993	7.75194
FARP1	0.0965702	0.702106	2.32558
FAS	1	0.702106	0.775194
FAT1	0.00368716	4.81444	11.6279
FAT3	0.0102284	8.72618	16.2791
FAT4	0.0383028	10.6319	17.0543
FBXO31	0.103298	0.300903	1.55039
FBXW7	0.612235	16.0481	17.8295
FCRL5	1	0.100301	0
FEN1	0.456395	0.401204	0.775194
FEV	1	0.100301	0
FGF10	0.518951	0.501505	0.775194
FGF12	0.209962	1.10331	2.32558
FGF14	0.0362702	1.20361	3.87597
FGF18	0.385776	0.300903	0.775194
FGF19	0.275819	0.702106	1.55039
FGF2	0.216095	0.100301	0.775194
FGF21	1	0.100301	0
FGF23	0.825184	4.71414	3.87597
FGF3	1	1.70512	1.55039
FGF4	0.638209	1.00301	1.55039
FGF5	1	0.300903	0
FGF6	0.82513	4.51354	4.65116
FGF7	1	0.401204	0
FGF9	1	1.00301	0.775194
FGFR1	0.470705	4.21264	2.32558
FGFR2	1	2.20662	1.55039
FGFR3	0.638209	1.00301	1.55039
FGFR4	0.724919	1.80542	2.32558
FGR	1	0.902708	0.775194
FH	1	0.702106	0.775194
FLCN	0.00141847	2.50752	8.52713
FLI1	0.0735756	0.601805	2.32558
FLNC	1	0.100301	0
FLT1	0.838144	5.71715	4.65116
FLT3	0.143884	5.81745	2.32558
FLT4	0.00014185	2.50752	10.0775
FN1	1	0.100301	0
FOS	0.653094	1.10331	1.55039
FOXL2	0.518951	0.501505	0.775194
FOXO1	0.431938	1.40421	2.32558
FOXP1	0.359336	2.30692	3.87597
FRAS1	1	0.100301	0
FRS2	0.00437533	0.300903	3.10078
FSCN2	1	0.100301	0
FUBP1	0.0226624	0.300903	2.32558
FUS	0.00797881	0.401204	3.10078
FYN	0.0155665	0.902708	3.87597
FZD9	1	0.100301	0
GABRA6	0.17913	1.00301	2.32558
GATA1	1	1.30391	0.775194
GATA2	0.275819	0.702106	1.55039
GATA3	0.00857051	1.10331	4.65116
GATA4	0.401101	1.20361	2.32558
GATA6	0.0965702	0.702106	2.32558
GID4	0.456395	0.401204	0.775194
GLI1	0.00034539	2.40722	9.30233
GLI2	0.278647	2.90873	4.65116
GLI3	0.00538632	5.41625	12.4031
GNA11	1	1.10331	0.775194
GNA13	0.574357	0.601805	0.775194
GNAQ	0.456395	0.401204	0.775194
GNAS	0.00021982	5.61685	15.5039
GOLGA7B	1	0.100301	0
GOLGA8J	1	0.100301	0
GRIA1	1	0.100301	0
GRIN2A	3.64e-05	4.51354	14.7287
GRIN2B	1	0.100301	0
GRM3	0.570485	3.00903	1.55039
GSK3B	1	0.802407	0.775194
H3F3A	0.143616	0.401204	1.55039
HAPLN4	1	0.100301	0
HCAR2	1	0.100301	0
HCK	1	1.80542	1.55039
HCRTR2	1	0.100301	0
HDAC1	1	0.501505	0
HDAC9	0.268071	2.80843	4.65116
HGF	0.305659	1.80542	3.10078
HMGA2	1	0.300903	0
HNF1A	0.305659	1.80542	3.10078
HOXC9	1	0.100301	0
HRAS	0.385776	0.300903	0.775194
HRNR	1	0.100301	0
HSD17B6	1	0.100301	0
HSD3B1	0.306063	0.200602	0.775194
HSP90AA1	0.275819	0.702106	1.55039
HTATIP2	1	0.601805	0
HYDIN	1	0.100301	0
IDH1	0.0457328	1.30391	3.87597
IDH2	0.0199216	0.601805	3.10078
IGF1R	0.141504	1.40421	3.10078
IGF2	0.26129	1.50451	3.10078
IKBKE	1	0.702106	0.775194
IKZF1	0.0821779	1.60481	3.87597
IL17RD	1	0.100301	0
IL7R	1	1.40421	0.775194
INHBA	0.141504	1.40421	3.10078
INPP4B	0.120222	1.30391	3.10078
IRF1	1	0.100301	0
IRF2	0.431938	1.40421	2.32558
IRF4	0.17913	1.00301	2.32558
IRS2	0.251559	2.60782	4.65116
IRS4	1	0.100301	0
ITK	0.0823821	1.10331	3.10078
JAK1	0.587158	3.00903	3.87597
JAK2	0.724919	1.80542	2.32558
JAK3	0.732188	1.90572	2.32558
JUN	0.574357	0.601805	0.775194
KAT6A	1	4.31294	3.87597
KCNA4	1	0.100301	0
KCNJ6	1	0.100301	0
KDM5A	0.343014	3.81143	5.42636
KDM5B	0.0823821	1.10331	3.10078
KDM5C	0.00898473	2.40722	6.97674
KDM6A	0.0565373	1.40421	3.87597
KDR	0.587158	3.00903	3.87597
KEAP1	0.0281232	1.10331	3.87597
KEL	1	1.80542	1.55039
KIAA1211L	1	0.100301	0
KIF26B	1	0.100301	0
KIF2B	1	0.100301	0
KIF5B	1	0.100301	0
KIT	1	2.20662	1.55039
KL	1	0.100301	0
KLHL6	0.26129	1.50451	3.10078
KMT2A	0.251559	2.60782	4.65116
KMT2C	0.0016315	6.92076	15.5039
KMT2D	5.94e-08	6.41926	22.4806
KRAS	0.134767	48.6459	55.814
LCK	0.0735756	0.601805	2.32558
LIMK1	0.275819	0.702106	1.55039
LMO1	1	0.200602	0
LRP1	1.41e-09	4.81444	21.7054
LRP1B	0.0359972	12.2367	19.3798
LRP2	0.00888474	6.21866	13.1783
LRRC3B	1	0.100301	0
LRRC7	1	0.100301	0
LTK	0.216095	0.100301	0.775194
LYN	1	0.601805	0
LZTR1	0.278647	2.90873	4.65116
MACC1	1	0.401204	0
MAF	1	0.200602	0
MAGEB18	1	0.100301	0
MAGI2	0.00207181	3.10933	9.30233
MAMDC4	1	0.100301	0
MAP2K1	1	2.20662	1.55039
MAP2K2	0.518951	0.501505	0.775194
MAP2K4	0.251559	2.60782	4.65116
MAP3K1	0.00109059	2.40722	8.52713
MAP3K13	0.00064715	0.802407	5.42636
MAP3K4	1	0.100301	0
MAP4K5	0.00175486	0.702106	4.65116
MAPK1	1	0.401204	0
MCF2L	0.0969696	1.70512	3.87597
MCL1	1	1.30391	0.775194
MDM2	0.0361592	0.100301	1.55039
MDM4	0.103298	0.300903	1.55039
MECOM	0.00057476	0.501505	4.65116
MED12	0.431802	3.20963	4.65116
MEN1	0.431938	1.40421	2.32558
MERTK	0.275819	0.702106	1.55039
MEST	1	0.100301	0
MET	0.528166	2.20662	3.10078
MEX3C	1	0.100301	0
MGMT	0.186512	0.501505	1.55039
MITF	0.27384	1.60481	3.10078
MLH1	0.0146906	3.51053	8.52713
MMP25	1	0.100301	0
MNX1	1	0.100301	0
MOXD1	1	0.100301	0
MPL	0.574357	0.601805	0.775194
MR1	0.306063	0.200602	0.775194
MRE11	0.0162402	2.70812	6.97674
MS4A1	0.186512	0.501505	1.55039
MSH2	0.0273497	2.00602	5.42636
MSH3	0.00106469	1.60481	6.97674
MSH6	0.0350606	3.00903	6.97674
MST1R	0.638209	1.00301	1.55039
MTAP	1	0.501505	0
MTG1	0.216095	0.100301	0.775194
MTOR	0.0428943	3.20963	6.97674
MUC16	0.00090369	4.11234	11.6279
MUTYH	0.0391406	0.802407	3.10078
MYB	0.415239	1.30391	2.32558
MYBPC1	1	0.100301	0
MYC	0.0350606	3.00903	6.97674
MYCL	1	0.300903	0
MYCN	0.518951	0.501505	0.775194
MYD88	1	0.100301	0
MYF5	1	0.100301	0
MYH11	0.00857718	1.50451	5.42636
MYH3	1	0.100301	0
MYO1H	1	0.100301	0
MYO7B	1	0.100301	0
MYOD1	0.638209	1.00301	1.55039
NAB2	0.306063	0.200602	0.775194
NALCN	1	0.100301	0
NBN	0.00033264	2.00602	8.52713
NCF2	1	0.100301	0
NCKAP5	1	0.100301	0
NCOA2	0.288738	1.70512	3.10078
NCOR1	0.0405186	4.11234	8.52713
NEK11	0.0391406	0.802407	3.10078
NET1	0.456395	0.401204	0.775194
NF1	0.00322123	4.71414	11.6279
NF2	1	1.00301	0.775194
NFE2L2	1	1.00301	0.775194
NFIB	0.0130998	0.501505	3.10078
NFKBIA	1	0.100301	0
NKX2-1	0.053417	0.501505	2.32558
NOTCH1	0.0126739	4.01204	9.30233
NOTCH2	0.0231427	2.40722	6.20155
NOTCH3	0.0585611	3.81143	7.75194
NOTCH4	0.0477399	2.60782	6.20155
NPM1	1	0.200602	0
NPM3	1	0.100301	0
NR4A3	1	1.50451	1.55039
NRAS	1	3.61083	3.10078
NRG1	0.40197	2.70812	3.87597
NRG3	1	2.60782	2.32558
NSD1	0.290597	3.00903	4.65116
NSD2	0.320632	0.802407	1.55039
NT5C2	0.306063	0.200602	0.775194
NTHL1	1	0.200602	0
NTRK1	0.0391962	1.70512	4.65116
NTRK2	0.00421032	0.902708	4.65116
NTRK3	0.00130833	2.90873	9.30233
NUP88	0.306063	0.200602	0.775194
NUP93	0.653094	1.10331	1.55039
NUP98	1	0.100301	0
NUTM1	1	0.300903	0
NXF2	1	0.100301	0
OBSCN	0.00468913	4.41324	10.8527
OR1Q1	1	0.100301	0
OR2A5	1	0.100301	0
OR4K15	1	0.100301	0
OR51I2	1	0.100301	0
OR8K3	1	0.100301	0
OTOA	1	0.100301	0
PAK1	1	0.300903	0
PAK3	0.320632	0.802407	1.55039
PALB2	0.182474	1.90572	3.87597
PARK2	0.380154	1.20361	0
PARP1	0.415239	1.30391	2.32558
PARP2	0.00477727	0.601805	3.87597
PARP3	0.143616	0.401204	1.55039
PARP4	0.00091649	1.20361	6.20155
PAX3	0.053417	0.501505	2.32558
PAX5	0.749432	2.10632	2.32558
PAX7	0.0361592	0.100301	1.55039
PBRM1	0.0558183	3.71113	7.75194
PBX1	0.385776	0.300903	0.775194
PCBP1	1	0.100301	0
PCDH17	1	0.200602	0
PCDHA2	1	0.100301	0
PCDHB3	1	0.100301	0
PCDHB8	1	0.100301	0
PCDHGB3	1	0.200602	0
PDCD1	0.186512	0.501505	1.55039
PDCD1LG2	1	0.200602	0
PDGFB	0.0226624	0.300903	2.32558
PDGFRA	0.55192	2.40722	3.10078
PDGFRB	0.0969696	1.70512	3.87597
PDK1	0.306063	0.200602	0.775194
PDLIM5	1	0.100301	0
PDXK	1	0.100301	0
PGAP2	1	0.100301	0
PHF21B	1	0.100301	0
PHF6	0.385776	0.300903	0.775194
PIK3C2B	1	0.902708	0.775194
PIK3C2G	0.00091649	1.20361	6.20155
PIK3C3	0.0123598	0.200602	2.32558
PIK3CA	0.0143023	19.1575	28.6822
PIK3CB	0.120222	1.30391	3.10078
PIK3CD	0.26129	1.50451	3.10078
PIK3CG	0.808211	3.71113	3.87597
PIK3R1	0.320015	5.61685	7.75194
PIK3R2	0.0660788	1.00301	3.10078
PIM1	1	0.100301	0
PKD2	1	0.501505	0
PKN1	0.0735756	0.601805	2.32558
PLA2G1B	1	0.100301	0
PLCG2	0.0619881	3.91174	7.75194
PML	0.385776	0.300903	0.775194
PMPCB	1	0.100301	0
PMS2	0.26129	1.50451	3.10078
POLB	0.0647864	2.80843	0
POLD1	0.0231427	2.40722	6.20155
POLE	0.116633	4.31294	7.75194
POTEH	1	0.100301	0
PPARG	0.114565	0	0.775194
PPP2R1A	0.724919	1.80542	2.32558
PPP2R2A	0.00205725	0.200602	3.10078
PRDM1	0.431938	1.40421	2.32558
PREX2	0.0558183	3.71113	7.75194
PRKACA	0.518951	0.501505	0.775194
PRKAR1A	1	1.30391	0.775194
PRKCI	0.608943	0.902708	0
PRKDC	0.224291	2.20662	3.87597
PROKR2	1	0.100301	0
PRPF38B	0.306063	0.200602	0.775194
PRSS1	1	1.30391	0.775194
PRSS8	0.518951	0.501505	0.775194
PTCH1	0.00371064	4.21264	10.8527
PTEN	0.0274735	6.51956	12.4031
PTK2	0.710022	1.60481	0.775194
PTK6	0.17913	1.00301	2.32558
PTPN11	0.0823821	1.10331	3.10078
PTPRO	0.275819	0.702106	1.55039
QKI	1	0.702106	0
RAB5C	1	0.100301	0
RAC1	0.380154	1.20361	0
RAD17	1	0.100301	0
RAD21	0.456395	0.401204	0.775194
RAD50	0.00066575	3.51053	10.8527
RAD51	0.00539549	0.100301	2.32558
RAD51B	0.60745	0.802407	0
RAD51C	0.518951	0.501505	0.775194
RAD51D	0.0226624	0.300903	2.32558
RAD52	0.803882	3.61083	3.87597
RAD54B	1	1.10331	0.775194
RAD54L	0.608943	0.902708	0
RAF1	0.714155	1.80542	0.775194
RANBP2	0.389	2.60782	3.87597
RAP1GAP	1	0.100301	0
RARA	0.431938	1.40421	2.32558
RB1	0.090441	2.60782	5.42636
RBM10	0.226309	3.71113	6.20155
RBP2	1	0.100301	0
RC3H1	1	0.100301	0
RECQL	0.415239	1.30391	2.32558
RECQL4	0.186512	0.501505	1.55039
REL	0.415239	1.30391	2.32558
RELA	0.0226624	0.300903	2.32558
RELB	0.143616	0.401204	1.55039
RET	0.00316805	3.30993	9.30233
REV3L	0.0823821	1.10331	3.10078
RHBDF2	0.00744522	0.702106	3.87597
RHOA	0.0361592	0.100301	1.55039
RHPN1	1	0.100301	0
RICTOR	0.143379	2.40722	4.65116
RIOK2	1	0.100301	0
RIT1	1	0.401204	0
RNF43	0.00098423	9.12738	19.3798
ROCK1	0.00106469	1.60481	6.97674
ROCK2	0.149711	0.902708	2.32558
ROS1	0.40197	2.70812	3.87597
RPTOR	0.724919	1.80542	2.32558
RSPO2	0.103298	0.300903	1.55039
RUNX1	0.324297	1.90572	3.10078
RUNX1T1	0.317686	3.51053	5.42636
RXRA	0.149711	0.902708	2.32558
SBK2	1	0.100301	0
SCN5A	1	0.100301	0
SDC4	1	0.601805	0
SDHA	0.724919	1.80542	2.32558
SDHB	1	0.200602	0
SDHC	0.306063	0.200602	0.775194
SDHD	1	0.501505	0
SETBP1	0.132296	2.30692	4.65116
SETD2	0.00322123	4.71414	11.6279
SF3B1	0.0391962	1.70512	4.65116
SGK1	0.0669229	0.200602	1.55039
SH2B3	1	0.100301	0
SHANK1	1	0.100301	0
SIK1	1	0.100301	0
SKP2	1	0.100301	0
SLC34A2	1	0.300903	0
SLC6A2	0.17913	1.00301	2.32558
SLIT2	0.474404	3.91174	5.42636
SMAD2	4.38e-05	3.30993	12.4031
SMAD3	0.00057471	3.00903	10.0775
SMAD4	0.00018973	19.0572	34.1085
SMARCA4	0.0489499	5.51655	10.0775
SMARCB1	0.324297	1.90572	3.10078
SMARCD1	0.415239	1.30391	2.32558
SMO	0.17913	1.00301	2.32558
SMPD3	1	0.100301	0
SNAP91	1	0.100301	0
SNCAIP	0.653094	1.10331	1.55039
SND1	0.100468	1.20361	3.10078
SOCS1	0.385776	0.300903	0.775194
SORCS1	1	0.100301	0
SOX10	0.230876	0.601805	1.55039
SOX2	1	0.300903	0
SOX9	0.0221721	9.92979	17.0543
SPATA17	1	0.100301	0
SPEN	0.0123986	4.91474	10.8527
SPINK1	1	0.200602	0
SPOP	0.216095	0.100301	0.775194
SPRYD3	1	0.100301	0
SPTA1	0.00099519	8.12437	17.8295
SRC	0.653094	1.10331	1.55039
SRGAP1	0.0965702	0.702106	2.32558
SRMS	1	1.30391	0.775194
SRSF2	0.306063	0.200602	0.775194
SS18	0.456395	0.401204	0.775194
SSC4D	1	0.100301	0
SSX1	0.385776	0.300903	0.775194
STAG2	0.431938	1.40421	2.32558
STAT3	1	1.00301	0.775194
STAT4	0.0735756	0.601805	2.32558
STAT6	0.518951	0.501505	0.775194
STK11	0.0285754	0.702106	3.10078
STK24	0.241222	1.60481	0
STX11	1	0.100301	0
SUFU	0.0965702	0.702106	2.32558
SUZ12	0.518951	0.501505	0.775194
SYK	1	0.802407	0.775194
SYNPO2	1	0.100301	0
TAB3	1	0.100301	0
TAF1	0.00062015	2.20662	8.52713
TAX1BP1	1	0.100301	0
TBCD	1	0.100301	0
TBX3	0.528166	2.20662	3.10078
TCF3	0.574357	0.601805	0.775194
TCF7L2	0.185888	14.1424	18.6047
TECTA	1	0.100301	0
TEK	0.26129	1.50451	3.10078
TENM3	1	0.100301	0
TERT	0.0183264	3.71113	8.52713
TET1	0.618419	3.61083	4.65116
TET2	0.098992	2.70812	5.42636
TET3	0.122623	2.20662	4.65116
TFE3	0.653094	1.10331	1.55039
TFEB	0.186512	0.501505	1.55039
TG	1	0.100301	0
TGFBR1	0.0969696	1.70512	3.87597
TGFBR2	4.59e-06	6.82046	20.155
THOC3	1	0.100301	0
TIE1	1	1.60481	1.55039
TIFAB	1	0.100301	0
TIPARP	0.275819	0.702106	1.55039
TLX1	1	0	0
TMEM132D	1	0.100301	0
TMEM132E	1	0.100301	0
TMPRSS2	0.0391406	0.802407	3.10078
TNFAIP3	0.653094	1.10331	1.55039
TNFRSF14	1	0.300903	0
TNFRSF8	1	0.100301	0
TNFSF11	0.053417	0.501505	2.32558
TNFSF13B	0.615283	1.00301	0
TNK2	0.749432	2.10632	2.32558
TOP1	0.55192	2.40722	3.10078
TOP2A	0.714155	1.80542	0.775194
TP53	8.33e-10	79.5386	53.4884
TP63	0.759031	2.20662	2.32558
TPI1	1	0.100301	0
TRAF7	0.0130998	0.501505	3.10078
TRIO	0.209962	1.10331	2.32558
TSC1	0.470988	1.60481	2.32558
TSC2	1	3.00903	3.10078
TSHR	0.439253	3.30993	4.65116
TSPAN31	1	0.401204	0
TTN	1	0.100301	0
TXNRD1	1	0.100301	0
TYK2	0.00421032	0.902708	4.65116
TYRO3	0.216095	0.100301	0.775194
U2AF1	1	0.200602	0
UGT1A1	0.143616	0.401204	1.55039
UGT2B7	1	0.100301	0
UMPS	1	0.100301	0
UNC80	1	0.100301	0
USP6	0.00175486	0.702106	4.65116
VAX2	1	0.100301	0
VEGFA	0.686534	1.30391	1.55039
VGLL3	0.574357	0.601805	0.775194
VHL	1	0.501505	0
WDR91	1	0.100301	0
WEE1	0.053417	0.501505	2.32558
WEE2	0.60745	0.802407	0
WISP3	0.275819	0.702106	1.55039
WNT9B	1	0.100301	0
WRN	0.186512	0.501505	1.55039
WT1	1	1.30391	0.775194
XIAP	0.275819	0.702106	1.55039
XPO1	0.415239	1.30391	2.32558
XRCC2	0.00539549	0.100301	2.32558
XRCC3	1	0.401204	0
YAP1	0.385776	0.300903	0.775194
YES1	0.00857051	1.10331	4.65116
YWHAE	1	0.300903	0
ZBTB16	1	0.100301	0
ZBTB2	0.456395	0.401204	0.775194
ZC3H13	1	0.100301	0
ZNF217	0.359336	2.30692	3.87597
ZNF599	1	0.100301	0
ZNF703	1	0.802407	0.775194
ZNF707	1	0.100301	0
ZNF750	0.574357	0.601805	0.775194
ZNF804A	1	0.100301	0
ZNF839	1	0.100301	0
ZRSR2	0.275819	0.702106	1.55039

## Sheet: AMC vs. MC
genes	pvalue	AMC	MC
TIE1	0.00581695	10	1.55039
GRIN2A	0.00754497	4	14.7287
MAGI2	0.00770104	1	9.30233
RET	0.00770104	1	9.30233
CDC73	0.0103182	0	6.20155
TAF1	0.014031	1	8.52713
ARID1B	0.0160766	12	3.10078
KDM5A	0.0194128	0	5.42636
TET2	0.0194128	0	5.42636
SETD2	0.0235845	3	11.6279
SMAD2	0.0325422	4	12.4031
SPTA1	0.0334402	8	17.8295
BCR	0.0366944	0	4.65116
COL1A1	0.0366944	0	4.65116
CYLD	0.0366944	0	4.65116
DIS3	0.0366944	0	4.65116
ECT2	0.0366944	0	4.65116
ATR	0.0392288	3	10.8527
NCOR1	0.0432503	2	8.52713
GRM3	0.043869	7	1.55039
ROCK1	0.0457218	1	6.97674
APC	0.0463932	60	46.5116
CASP8	0.0485191	10	3.10078
GNAS	0.0622983	7	15.5039
DICER1	0.0635405	3	9.30233
GLI1	0.0635405	3	9.30233
FGF14	0.0697926	0	3.87597
FGF23	0.0697926	0	3.87597
IDH1	0.0697926	0	3.87597
PDGFRB	0.0697926	0	3.87597
RHBDF2	0.0697926	0	3.87597
LRP1	0.0784131	12	21.7054
QKI	0.0818587	3	0
VHL	0.0818587	3	0
IKBKE	0.0884921	5	0.775194
PML	0.0884921	5	0.775194
ALK	0.100092	3	8.52713
RECQL	0.108201	7	2.32558
AXIN2	0.117852	6	12.4031
MYC	0.118807	2	6.97674
CHD4	0.125519	4	10.0775
CBFB	0.133778	0	3.10078
CD1E	0.133778	0	3.10078
FRS2	0.133778	0	3.10078
PIK3CD	0.133778	0	3.10078
PMS2	0.133778	0	3.10078
PPP2R2A	0.133778	0	3.10078
PTPN11	0.133778	0	3.10078
TOP1	0.133778	0	3.10078
KRAS	0.13507	66	55.814
FGF6	0.140385	1	4.65116
USP6	0.140385	1	4.65116
EPHA7	0.142448	1	5.42636
MAP3K13	0.142448	1	5.42636
FBXW7	0.146404	26	17.8295
OBSCN	0.147925	5	10.8527
RAD50	0.147925	5	10.8527
LRP1B	0.15026	12	19.3798
AMER1	0.155099	16	9.30233
ACVR2A	0.16549	20	28.6822
PRSS1	0.17051	4	0.775194
TCF3	0.17051	4	0.775194
BTK	0.189612	2	0
CSF3R	0.189612	2	0
EZR	0.189612	2	0
PKD2	0.189612	2	0
POLB	0.189612	2	0
PRKCI	0.189612	2	0
SDHB	0.189612	2	0
ATRX	0.190647	4	8.52713
MAP3K1	0.190647	4	8.52713
TERT	0.190647	4	8.52713
GLI3	0.192432	7	12.4031
PARP4	0.192458	2	6.20155
PIK3C2G	0.192458	2	6.20155
RBM10	0.192458	2	6.20155
FLT4	0.216432	5	10.0775
AXIN1	0.217661	7	3.10078
ABCB1	0.235283	1	3.87597
BRIP1	0.235283	1	3.87597
ERG	0.235283	1	3.87597
FYN	0.235283	1	3.87597
IKZF1	0.235283	1	3.87597
MCF2L	0.235283	1	3.87597
PARP2	0.235283	1	3.87597
BLM	0.237713	3	6.97674
KDM5C	0.237713	3	6.97674
KMT2D	0.243961	16	22.4806
EPHA3	0.250281	8	3.87597
AURKA	0.258791	0	2.32558
CBL	0.258791	0	2.32558
CEACAM3	0.258791	0	2.32558
CREB3L1	0.258791	0	2.32558
CSNK1A1	0.258791	0	2.32558
EPHA2	0.258791	0	2.32558
FARP1	0.258791	0	2.32558
FUBP1	0.258791	0	2.32558
MYB	0.258791	0	2.32558
PDGFB	0.258791	0	2.32558
PIK3C3	0.258791	0	2.32558
PTK6	0.258791	0	2.32558
RAD51	0.258791	0	2.32558
RAD51D	0.258791	0	2.32558
REL	0.258791	0	2.32558
SLC6A2	0.258791	0	2.32558
SRGAP1	0.258791	0	2.32558
WEE1	0.258791	0	2.32558
EPHA5	0.278469	4	7.75194
FAM135B	0.278469	4	7.75194
PLCG2	0.278469	4	7.75194
FGFR4	0.301194	5	2.32558
FLT3	0.301194	5	2.32558
JAK2	0.301194	5	2.32558
TP63	0.301194	5	2.32558
TSC1	0.301194	5	2.32558
BCL6	0.305228	2	5.42636
DLC1	0.305228	2	5.42636
EGFR	0.305228	2	5.42636
NTRK3	0.31018	5	9.30233
AKT3	0.320676	3	0.775194
GNAQ	0.320676	3	0.775194
STAT3	0.320676	3	0.775194
TOP2A	0.320676	3	0.775194
WT1	0.320676	3	0.775194
FAT3	0.33689	11	16.2791
TSC2	0.339018	6	3.10078
ATM	0.339189	11	15.5039
NOTCH4	0.35591	3	6.20155
SPEN	0.362939	7	10.8527
CIC	0.386913	8	11.6279
CDKN1B	0.389718	1	3.10078
CSF1R	0.389718	1	3.10078
CTNNA1	0.389718	1	3.10078
FANCE	0.389718	1	3.10078
FUS	0.389718	1	3.10078
IGF2	0.389718	1	3.10078
ITK	0.389718	1	3.10078
MUTYH	0.389718	1	3.10078
RUNX1	0.389718	1	3.10078
SND1	0.389718	1	3.10078
TEK	0.389718	1	3.10078
TMPRSS2	0.389718	1	3.10078
TRAF7	0.389718	1	3.10078
MSH3	0.398917	4	6.97674
MTOR	0.398917	4	6.97674
LRP2	0.402699	9	13.1783
BCOR	0.405374	8	4.65116
CDKN1A	0.407942	4	1.55039
FGFR2	0.407942	4	1.55039
SRC	0.407942	4	1.55039
CTCF	0.434148	5	8.52713
FLCN	0.434148	5	8.52713
MLH1	0.434148	5	8.52713
PREX2	0.436012	5	7.75194
APOBEC3B	0.436681	1	0
ARFRP1	0.436681	1	0
AURKB	0.436681	1	0
BIRC5	0.436681	1	0
CD1C	0.436681	1	0
CD74	0.436681	1	0
CD79B	0.436681	1	0
CYP17A1	0.436681	1	0
EED	0.436681	1	0
FANCF	0.436681	1	0
FGF21	0.436681	1	0
FGF5	0.436681	1	0
MACC1	0.436681	1	0
MAF	0.436681	1	0
MYCL	0.436681	1	0
MYD88	0.436681	1	0
NPM1	0.436681	1	0
NTHL1	0.436681	1	0
PARK2	0.436681	1	0
RAD54L	0.436681	1	0
RIT1	0.436681	1	0
SLC34A2	0.436681	1	0
SOX2	0.436681	1	0
STK24	0.436681	1	0
TLX1	0.436681	1	0
TNFRSF14	0.436681	1	0
TNFSF13B	0.436681	1	0
WEE2	0.436681	1	0
XRCC3	0.436681	1	0
YWHAE	0.436681	1	0
ARHGEF10	0.47106	2	4.65116
CCND2	0.47106	2	4.65116
FANCD2	0.47106	2	4.65116
HDAC9	0.47106	2	4.65116
MED12	0.47106	2	4.65116
NTRK1	0.47106	2	4.65116
NTRK2	0.47106	2	4.65116
SF3B1	0.47106	2	4.65116
TSHR	0.47106	2	4.65116
TYK2	0.47106	2	4.65116
CHEK1	0.47253	2	3.87597
DAXX	0.47253	2	3.87597
PIK3CG	0.47253	2	3.87597
RANBP2	0.47253	2	3.87597
ZNF217	0.47253	2	3.87597
ARID2	0.484452	7	10.0775
SMAD3	0.484452	7	10.0775
APEX1	0.505861	0	1.55039
ARAF	0.505861	0	1.55039
ARAP3	0.505861	0	1.55039
ARHGAP6	0.505861	0	1.55039
BCL2	0.505861	0	1.55039
CALR	0.505861	0	1.55039
CCNE1	0.505861	0	1.55039
CUL4A	0.505861	0	1.55039
ERCC1	0.505861	0	1.55039
EZH2	0.505861	0	1.55039
FOS	0.505861	0	1.55039
HSP90AA1	0.505861	0	1.55039
MGMT	0.505861	0	1.55039
MYOD1	0.505861	0	1.55039
PAX7	0.505861	0	1.55039
PTPRO	0.505861	0	1.55039
RECQL4	0.505861	0	1.55039
RHOA	0.505861	0	1.55039
UGT1A1	0.505861	0	1.55039
EP300	0.506586	8	10.8527
PTCH1	0.506586	8	10.8527
EGF	0.508868	5	3.10078
HNF1A	0.508868	5	3.10078
MYH11	0.519504	3	5.42636
KAT6A	0.539946	6	3.87597
PRKDC	0.539946	6	3.87597
ROS1	0.539946	6	3.87597
BRCA2	0.552964	11	13.9535
BRD4	0.558294	4	6.20155
IRS2	0.567344	7	4.65116
SMAD4	0.569646	30	34.1085
CDK6	0.58205	2	0.775194
EPHA8	0.58205	2	0.775194
ERRFI1	0.58205	2	0.775194
FANCL	0.58205	2	0.775194
FOXL2	0.58205	2	0.775194
GATA1	0.58205	2	0.775194
GNA11	0.58205	2	0.775194
MAP2K2	0.58205	2	0.775194
NFE2L2	0.58205	2	0.775194
PRKAR1A	0.58205	2	0.775194
SUZ12	0.58205	2	0.775194
SYK	0.58205	2	0.775194
VGLL3	0.58205	2	0.775194
ACVR1B	0.611532	8	6.20155
BLK	0.633831	1	2.32558
CD1A	0.633831	1	2.32558
EWSR1	0.633831	1	2.32558
FOXO1	0.633831	1	2.32558
JAK3	0.633831	1	2.32558
LCK	0.633831	1	2.32558
MEN1	0.633831	1	2.32558
NRG3	0.633831	1	2.32558
PAX3	0.633831	1	2.32558
PAX5	0.633831	1	2.32558
PKN1	0.633831	1	2.32558
RXRA	0.633831	1	2.32558
SDHA	0.633831	1	2.32558
STAG2	0.633831	1	2.32558
STAT4	0.633831	1	2.32558
TNFSF11	0.633831	1	2.32558
TRIO	0.633831	1	2.32558
XPO1	0.633831	1	2.32558
XRCC2	0.633831	1	2.32558
SMARCA4	0.650115	8	10.0775
CREBBP	0.652114	11	8.52713
ETV1	0.65553	3	1.55039
FANCG	0.65553	3	1.55039
NSD2	0.65553	3	1.55039
PAK3	0.65553	3	1.55039
RELB	0.65553	3	1.55039
VEGFA	0.65553	3	1.55039
B2M	0.664439	9	11.6279
MUC16	0.664439	9	11.6279
NF1	0.664439	9	11.6279
DNMT3B	0.698589	2	3.10078
IDH2	0.698589	2	3.10078
INHBA	0.698589	2	3.10078
NCOA2	0.698589	2	3.10078
NFIB	0.698589	2	3.10078
NRAS	0.698589	2	3.10078
PDGFRA	0.698589	2	3.10078
PIK3CB	0.698589	2	3.10078
REV3L	0.698589	2	3.10078
FGFR1	0.701968	4	2.32558
FLI1	0.701968	4	2.32558
GABRA6	0.701968	4	2.32558
PARP1	0.701968	4	2.32558
PPP2R1A	0.701968	4	2.32558
TNK2	0.701968	4	2.32558
EPHA6	0.731502	4	3.10078
FANCA	0.731502	4	3.10078
MET	0.731502	4	3.10078
STK11	0.731502	4	3.10078
TBX3	0.731502	4	3.10078
BARD1	0.734844	3	4.65116
BMPR1A	0.734844	3	4.65116
CDK8	0.734844	3	4.65116
MAP4K5	0.734844	3	4.65116
MECOM	0.734844	3	4.65116
RICTOR	0.734844	3	4.65116
TET1	0.734844	3	4.65116
YES1	0.734844	3	4.65116
CDKN2A	0.750914	5	3.87597
PALB2	0.750914	5	3.87597
TGFBR1	0.750914	5	3.87597
MSH2	0.759785	4	5.42636
SLIT2	0.759785	4	5.42636
CARD11	0.767656	6	4.65116
SETBP1	0.767656	6	4.65116
PIK3CA	0.770999	31	28.6822
POLD1	0.779612	5	6.20155
DNMT3A	0.782163	7	5.42636
CFTR	0.794854	6	7.75194
FANCM	0.794854	6	7.75194
BRCA1	0.795672	7	6.20155
NOTCH2	0.795672	7	6.20155
NOTCH3	0.811084	9	7.75194
PBRM1	0.811084	9	7.75194
ERBB4	0.816082	8	9.30233
NOTCH1	0.816082	8	9.30233
ERBB3	0.818282	10	8.52713
ASXL1	0.837619	11	12.4031
CTNNB1	0.837619	11	12.4031
PTEN	0.843833	14	12.4031
BRAF	0.852032	14	15.5039
KMT2C	0.852032	14	15.5039
FAT4	0.862431	18	17.0543
ARID1A	0.865252	18	19.3798
TP53	0.893773	55	53.4884
TGFBR2	1	20	20.155
RNF43	1	19	19.3798
TCF7L2	1	18	18.6047
SOX9	1	17	17.0543
FAT1	1	11	11.6279
EPHB1	1	8	8.52713
NBN	1	9	8.52713
PIK3R1	1	7	7.75194
POLE	1	7	7.75194
MRE11	1	6	6.97674
MSH6	1	6	6.97674
CHD2	1	6	6.20155
CDH1	1	6	5.42636
RB1	1	5	5.42636
RUNX1T1	1	6	5.42636
ADAM29	1	4	4.65116
AR	1	4	4.65116
BCORL1	1	5	4.65116
ESR1	1	4	4.65116
FLT1	1	4	4.65116
GATA3	1	5	4.65116
GLI2	1	5	4.65116
KMT2A	1	5	4.65116
LZTR1	1	5	4.65116
MAP2K4	1	4	4.65116
NSD1	1	4	4.65116
TET3	1	4	4.65116
AKT1	1	3	3.87597
AXL	1	4	3.87597
BAP1	1	4	3.87597
CAMTA1	1	3	3.87597
CDK12	1	3	3.87597
DDR2	1	4	3.87597
DOT1L	1	4	3.87597
ERBB2	1	4	3.87597
ETV6	1	4	3.87597
FOXP1	1	4	3.87597
JAK1	1	3	3.87597
KDM6A	1	4	3.87597
KDR	1	4	3.87597
KEAP1	1	4	3.87597
NRG1	1	3	3.87597
RAD52	1	4	3.87597
ARHGEF17	1	3	3.10078
CHEK2	1	3	3.10078
DPYD	1	3	3.10078
HGF	1	3	3.10078
IGF1R	1	3	3.10078
INPP4B	1	3	3.10078
KDM5B	1	3	3.10078
KLHL6	1	3	3.10078
MITF	1	3	3.10078
NEK11	1	3	3.10078
PIK3R2	1	3	3.10078
SMARCB1	1	3	3.10078
CCND3	1	3	2.32558
CSK	1	3	2.32558
CUL3	1	2	2.32558
DDR1	1	2	2.32558
FGF12	1	2	2.32558
GATA4	1	2	2.32558
GATA6	1	3	2.32558
IRF2	1	3	2.32558
IRF4	1	3	2.32558
NKX2-1	1	3	2.32558
PRDM1	1	2	2.32558
RARA	1	2	2.32558
RELA	1	2	2.32558
ROCK2	1	2	2.32558
RPTOR	1	3	2.32558
SMARCD1	1	2	2.32558
SMO	1	3	2.32558
SUFU	1	3	2.32558
ABL1	1	2	1.55039
ADGRA2	1	2	1.55039
ALOX12B	1	1	1.55039
BMX	1	1	1.55039
CD22	1	1	1.55039
CRBN	1	1	1.55039
CTLA4	1	1	1.55039
ERCC4	1	2	1.55039
FAM46C	1	1	1.55039
FANCC	1	1	1.55039
FBXO31	1	1	1.55039
FGF19	1	1	1.55039
FGF3	1	1	1.55039
FGF4	1	1	1.55039
FGFR3	1	2	1.55039
GATA2	1	1	1.55039
H3F3A	1	1	1.55039
HCK	1	2	1.55039
KEL	1	1	1.55039
KIT	1	2	1.55039
LIMK1	1	2	1.55039
MAP2K1	1	1	1.55039
MDM2	1	1	1.55039
MDM4	1	2	1.55039
MERTK	1	1	1.55039
MS4A1	1	1	1.55039
MST1R	1	2	1.55039
NR4A3	1	1	1.55039
NUP93	1	2	1.55039
PARP3	1	1	1.55039
PDCD1	1	2	1.55039
RSPO2	1	2	1.55039
SGK1	1	1	1.55039
SNCAIP	1	1	1.55039
SOX10	1	2	1.55039
TFE3	1	2	1.55039
TFEB	1	1	1.55039
TIPARP	1	1	1.55039
TNFAIP3	1	1	1.55039
WISP3	1	2	1.55039
WRN	1	1	1.55039
XIAP	1	1	1.55039
ZRSR2	1	2	1.55039
ABL2	1	0	0.775194
AKT2	1	0	0.775194
AQP3	1	0	0.775194
ARHGAP4	1	0	0.775194
BCL2L2	1	0	0.775194
BCL7A	1	0	0.775194
BIRC3	1	0	0.775194
BTG1	1	0	0.775194
CCND1	1	1	0.775194
CD1B	1	0	0.775194
CD274	1	0	0.775194
CD70	1	0	0.775194
CD79A	1	0	0.775194
CDC42	1	0	0.775194
CDKN2B	1	1	0.775194
CDKN2C	1	0	0.775194
CLDN18	1	1	0.775194
CREB3L2	1	0	0.775194
CRKL	1	0	0.775194
CYP2D6	1	0	0.775194
EMSY	1	0	0.775194
EPHB4	1	0	0.775194
ETV4	1	1	0.775194
ETV5	1	0	0.775194
FAS	1	1	0.775194
FEN1	1	0	0.775194
FGF10	1	0	0.775194
FGF18	1	0	0.775194
FGF2	1	0	0.775194
FGF9	1	1	0.775194
FGR	1	0	0.775194
FH	1	0	0.775194
GID4	1	1	0.775194
GNA13	1	0	0.775194
GSK3B	1	1	0.775194
HRAS	1	1	0.775194
HSD3B1	1	0	0.775194
IL7R	1	1	0.775194
JUN	1	1	0.775194
LTK	1	1	0.775194
MCL1	1	1	0.775194
MPL	1	1	0.775194
MR1	1	0	0.775194
MTG1	1	0	0.775194
MYCN	1	1	0.775194
NAB2	1	0	0.775194
NET1	1	0	0.775194
NF2	1	0	0.775194
NT5C2	1	1	0.775194
NUP88	1	0	0.775194
PBX1	1	0	0.775194
PDK1	1	0	0.775194
PHF6	1	1	0.775194
PIK3C2B	1	0	0.775194
PPARG	1	0	0.775194
PRKACA	1	1	0.775194
PRPF38B	1	0	0.775194
PRSS8	1	1	0.775194
PTK2	1	1	0.775194
RAD21	1	0	0.775194
RAD51C	1	0	0.775194
RAD54B	1	0	0.775194
RAF1	1	0	0.775194
SDHC	1	1	0.775194
SOCS1	1	1	0.775194
SPOP	1	1	0.775194
SRMS	1	0	0.775194
SRSF2	1	1	0.775194
SS18	1	0	0.775194
SSX1	1	0	0.775194
STAT6	1	1	0.775194
TYRO3	1	1	0.775194
YAP1	1	0	0.775194
ZBTB2	1	1	0.775194
ZNF703	1	0	0.775194
ZNF750	1	1	0.775194
ABCG2	1	0	0
ACACB	1	0	0
ACSM2B	1	0	0
ACTRT1	1	0	0
ACVRL1	1	0	0
ADAMTS2	1	0	0
AICDA	1	0	0
ALPI	1	0	0
AMER3	1	0	0
ANK1	1	0	0
ANKRD13B	1	0	0
ANO2	1	0	0
ANP32D	1	0	0
AOAH	1	0	0
ARHGAP31	1	0	0
ARHGDIA	1	0	0
ARHGEF25	1	0	0
ARHGEF3	1	0	0
ATAD2	1	0	0
ATF1	1	0	0
ATN1	1	0	0
ATP1A2	1	0	0
BASP1	1	0	0
BBS5	1	0	0
BCL2L1	1	0	0
BCL2L11	1	0	0
BTG2	1	0	0
BTNL3	1	0	0
C11orf52	1	0	0
C12orf77	1	0	0
C14orf159	1	0	0
C6orf118	1	0	0
C7orf66	1	0	0
CATSPERD	1	0	0
CBY1	1	0	0
CCDC6	1	0	0
CCDC94	1	0	0
CD1D	1	0	0
CD36	1	0	0
CDH18	1	0	0
CDK4	1	0	0
CDYL2	1	0	0
CEACAM5	1	0	0
CEBPA	1	0	0
CEP290	1	0	0
CHD8	1	0	0
CKAP4	1	0	0
CLDN16	1	0	0
CNTNAP3	1	0	0
COL11A1	1	0	0
COL4A1	1	0	0
COL6A3	1	0	0
CPQ	1	0	0
CPZ	1	0	0
CRLF2	1	0	0
CSF1	1	0	0
CTNNA2	1	0	0
CXCR2	1	0	0
CXCR4	1	0	0
DAAM2	1	0	0
DCAF4L2	1	0	0
DEF6	1	0	0
DIRAS3	1	0	0
DSCR3	1	0	0
DUXA	1	0	0
DYNC1I1	1	0	0
EFHC2	1	0	0
ENPP2	1	0	0
EPB41L4A	1	0	0
EPCAM	1	0	0
ERCC5	1	0	0
FAM110B	1	0	0
FAM47A	1	0	0
FAM90A1	1	0	0
FCRL5	1	0	0
FEV	1	0	0
FGF7	1	0	0
FLNC	1	0	0
FN1	1	0	0
FRAS1	1	0	0
FSCN2	1	0	0
FZD9	1	0	0
GOLGA7B	1	0	0
GOLGA8J	1	0	0
GRIA1	1	0	0
GRIN2B	1	0	0
HAPLN4	1	0	0
HCAR2	1	0	0
HCRTR2	1	0	0
HDAC1	1	0	0
HMGA2	1	0	0
HOXC9	1	0	0
HRNR	1	0	0
HSD17B6	1	0	0
HTATIP2	1	0	0
HYDIN	1	0	0
IL17RD	1	0	0
IRF1	1	0	0
IRS4	1	0	0
KCNA4	1	0	0
KCNJ6	1	0	0
KIAA1211L	1	0	0
KIF26B	1	0	0
KIF2B	1	0	0
KIF5B	1	0	0
KL	1	0	0
LMO1	1	0	0
LRRC3B	1	0	0
LRRC7	1	0	0
LYN	1	0	0
MAGEB18	1	0	0
MAMDC4	1	0	0
MAP3K4	1	0	0
MAPK1	1	0	0
MEST	1	0	0
MEX3C	1	0	0
MMP25	1	0	0
MNX1	1	0	0
MOXD1	1	0	0
MTAP	1	0	0
MYBPC1	1	0	0
MYF5	1	0	0
MYH3	1	0	0
MYO1H	1	0	0
MYO7B	1	0	0
NALCN	1	0	0
NCF2	1	0	0
NCKAP5	1	0	0
NFKBIA	1	0	0
NPM3	1	0	0
NUP98	1	0	0
NUTM1	1	0	0
NXF2	1	0	0
OR1Q1	1	0	0
OR2A5	1	0	0
OR4K15	1	0	0
OR51I2	1	0	0
OR8K3	1	0	0
OTOA	1	0	0
PAK1	1	0	0
PCBP1	1	0	0
PCDH17	1	0	0
PCDHA2	1	0	0
PCDHB3	1	0	0
PCDHB8	1	0	0
PCDHGB3	1	0	0
PDCD1LG2	1	0	0
PDLIM5	1	0	0
PDXK	1	0	0
PGAP2	1	0	0
PHF21B	1	0	0
PIM1	1	0	0
PLA2G1B	1	0	0
PMPCB	1	0	0
POTEH	1	0	0
PROKR2	1	0	0
RAB5C	1	0	0
RAC1	1	0	0
RAD17	1	0	0
RAD51B	1	0	0
RAP1GAP	1	0	0
RBP2	1	0	0
RC3H1	1	0	0
RHPN1	1	0	0
RIOK2	1	0	0
SBK2	1	0	0
SCN5A	1	0	0
SDC4	1	0	0
SDHD	1	0	0
SH2B3	1	0	0
SHANK1	1	0	0
SIK1	1	0	0
SKP2	1	0	0
SMPD3	1	0	0
SNAP91	1	0	0
SORCS1	1	0	0
SPATA17	1	0	0
SPINK1	1	0	0
SPRYD3	1	0	0
SSC4D	1	0	0
STX11	1	0	0
SYNPO2	1	0	0
TAB3	1	0	0
TAX1BP1	1	0	0
TBCD	1	0	0
TECTA	1	0	0
TENM3	1	0	0
TG	1	0	0
THOC3	1	0	0
TIFAB	1	0	0
TMEM132D	1	0	0
TMEM132E	1	0	0
TNFRSF8	1	0	0
TPI1	1	0	0
TSPAN31	1	0	0
TTN	1	0	0
TXNRD1	1	0	0
U2AF1	1	0	0
UGT2B7	1	0	0
UMPS	1	0	0
UNC80	1	0	0
VAX2	1	0	0
WDR91	1	0	0
WNT9B	1	0	0
ZBTB16	1	0	0
ZC3H13	1	0	0
ZNF599	1	0	0
ZNF707	1	0	0
ZNF804A	1	0	0
ZNF839	1	0	0
